# Supplementary material for: Mechanistic Insights into CYP199A4-Catalyzed α-Hydroxyketone Formation and Hydrogen Bond-Assisted C–C Bond Cleavage Catalyzed by the CYP199A4 F182L Mutant
Source: Int J Mol Sci. 2025 Feb 11;26(4):1526. doi: 10.3390/ijms26041526 (PMC11854964; doi:10.3390/ijms26041526)
Supplement: Supplementary file 1 [file ijms-26-01526-s001.zip]

Archive with 1 entries (1 files):
- ijms-3455674-supplementary.pdf
